# Supplementary material for: Whole-genome sequencing of endangered Zhoushan cattle suggests its origin and the association of MC1R with black coat colour
Source: Sci Rep. 2021 Aug 30;11:17359. doi: 10.1038/s41598-021-96896-2 (PMC8405626; doi:10.1038/s41598-021-96896-2)
Supplement: Supplementary file 3 — Supplementary Table S1. [file 41598_2021_96896_MOESM3_ESM.xlsx]

## Sheet: TableS1
Table S1. List of cattle individuals analysed in this study
Sample name	Source	Region
ZSHN87	Current study	Zhoushan
ZSHN91	Current study	Zhoushan
ZSHN102	Current study	Zhoushan
ZSHN103	Current study	Zhoushan
ZSHN143	Current study	Zhoushan
ZSHN144	Current study	Zhoushan
ZSHN145	Current study	Zhoushan
GFN_D001	Current study	Wenling
GFN_D002	Current study	Wenling
GFN_D005	Current study	Wenling
GFN_D008	Current study	Wenling
GFN_D009	Current study	Wenling
GFN_D033	Current study	Wenling
GFN_D054	Current study	Wenling
GFN_D055	Current study	Wenling
GFN_D056	Current study	Wenling
LZ15	SRR5507188	Leiqiong
HN12M	SRR5507189	Leiqiong
HN5M	SRR5507190	Leiqiong
WN11M	SRR5507195	Wannan
WN10M	SRR5507196	Wannan
WN9M	SRR5507197	Wannan
WN8M	SRR5507198	Wannan
WN4M	SRR5507199	Wannan
JXJA4	SRR5507279	Ji'an
JXJA3	SRR5507280	Ji'an
JXJA2	SRR5507281	Ji'an
JXJA1	SRR5507282	Ji'an
JXGF4	SRR5507283	Guangfeng
JXGF3	SRR5507284	Guangfeng
JXGF2	SRR5507285	Guangfeng
JXGF1	SRR5507286	Guangfeng
DZ9	SRR6024563	Dianzhong
DZ12	SRR6024564	Dianzhong
DZ4	SRR6024565	Dianzhong
DZ7	SRR6024566	Dianzhong
DZ2	SRR6024567	Dianzhong
DZ3	SRR6024568	Dianzhong
WS1	SRR6024561	Wenshan
WS3	SRR6024562	Wenshan
WS4	SRR6024569	Wenshan
WS7	SRR6024570	Wenshan
WS12	SRR6024575	Wenshan
WS17	SRR6024576	Wenshan
WS8	SRR6024577	Wenshan
WS10	SRR6024578	Wenshan
Thar1	SRR6936538	Tharparkar
Har03	SRR6936539	Hariana
Sha3b	SRR6936540	Sahiwal
Angus1	SRR3496901	Europe
Angus2	SRR3499149	Europe
Angus3	SRR3501047	Europe
Angus4	SRR3505365	Europe
Angus5	SRR3505366	Europe
