# Supplementary material for: Whole-genome sequencing of endangered Zhoushan cattle suggests its origin and the association of MC1R with black coat colour
Source: Sci Rep. 2021 Aug 30;11:17359. doi: 10.1038/s41598-021-96896-2 (PMC8405626; doi:10.1038/s41598-021-96896-2)
Supplement: Supplementary file 4 — Supplementary Table S2. [file 41598_2021_96896_MOESM4_ESM.xlsx]

## Sheet: TableS2
Table S2. Mutations in the upstream or downstream regions of MC1R
Region	Chromosome	Position	Reference allele	Alternative allele
Upstream	18	51095306	G	A
Upstream	18	51095637	C	T
Upstream	18	51095638	A	G
Upstream	18	51095769	G	C
Upstream	18	51095913	G	T
Upstream	18	51096728	TAGAAGAA	TAGAA
Upstream	18	51096926	C	T
Upstream	18	51096928	G	C
Upstream	18	51096936	A	G
Upstream	18	51097091	G	A
Upstream	18	51097184	C	T
Upstream	18	51097229	A	G
Upstream	18	51097276	A	G
Upstream	18	51097335	G	A
Upstream	18	51097540	A	G
Downstream	18	51093266	C	T
Downstream	18	51094100	C	A,T
Downstream	18	51094211	A	G
