# Supplementary material for: Whole-genome sequencing of endangered Zhoushan cattle suggests its origin and the association of MC1R with black coat colour
Source: Sci Rep. 2021 Aug 30;11:17359. doi: 10.1038/s41598-021-96896-2 (PMC8405626; doi:10.1038/s41598-021-96896-2)
Supplement: Supplementary file 5 — Supplementary Table S3. [file 41598_2021_96896_MOESM5_ESM.xlsx]

## Sheet: TableS3
Table S3. MC1R orthologs used in this study
Species	ID
Bos indicus	ENSBIXT00005003059.1
Sheep	NP_001269457.1
Pig	ENSSSCT00000022534.2
Camel	XP_032320591.1
Cat	ENSFCAT00000031153.3
Bear	XP_008700938.1
Human	ENST00000555147.2
Mouse	ENSMUST00000098324.3
Armadillo	ENSDNOT00000035732.1
Koala	ENSPCIT00000040951.2
Opossum	ENSMODT00000054933.1
Turtle	XP_005308247.1
Lizard	XP_033012943.1
Python	XP_025029541.1
Alligator	XP_006269460.2
Chicken	ENSGALT00000096195.1
Pigeon	XP_013223239.1
Frog	ENSXETT00000061218.2
Caecilian	XP_029466526.1
Coelacanth	XP_005999265.1
Reedfish	XP_028664755.1
Eel	XP_020460535.1
Zebrafish	ENSDART00000003210.8
Medaka	ENSOMET00000013375.1
Fugu	ENSTRUT00000046705.3
Shark	XP_020390153.1
Ray	XP_032891567.1
